# Supplementary material for: Necroptosis pathway emerged as potential diagnosis markers in spinal cord injury
Source: J Cell Mol Med. 2024 Mar 20;28(7):e18219. doi: 10.1111/jcmm.18219 (PMC10955161; doi:10.1111/jcmm.18219)
Supplement: Supplementary file 4 — Table S1: [file JCMM-28-e18219-s009.xlsx]

## Sheet: Sheet1
Table S1. GSE47681
!Sample_geo_accession	!Sample_characteristics_ch1	!Sample_characteristics_ch1	!Sample_characteristics_ch1	!Sample_characteristics_ch1
GSM1154520	genotype/variation: trkB.T1 WT	age: 8 - 12 weeks	stress: SCI	time: Day 3
GSM1154521	genotype/variation: trkB.T1 WT	age: 8 - 12 weeks	stress: SCI	time: Day 3
GSM1154522	genotype/variation: trkB.T1 WT	age: 8 - 12 weeks	stress: SCI	time: Day 3
GSM1154523	genotype/variation: trkB.T1 WT	age: 8 - 12 weeks	stress: SCI	time: Day 3
GSM1154524	genotype/variation: trkB.T1 KO	age: 8 - 12 weeks	stress: SCI	time: Day 3
GSM1154525	genotype/variation: trkB.T1 KO	age: 8 - 12 weeks	stress: SCI	time: Day 3
GSM1154526	genotype/variation: trkB.T1 KO	age: 8 - 12 weeks	stress: SCI	time: Day 3
GSM1154527	genotype/variation: trkB.T1 KO	age: 8 - 12 weeks	stress: SCI	time: Day 3
GSM1154528	genotype/variation: trkB.T1 KO	age: 8 - 12 weeks	stress: SCI	time: Day 3
GSM1154529	genotype/variation: trkB.T1 WT	age: 8 - 12 weeks	stress: SCI	time: Day 7
GSM1154530	genotype/variation: trkB.T1 WT	age: 8 - 12 weeks	stress: SCI	time: Day 7
GSM1154531	genotype/variation: trkB.T1 WT	age: 8 - 12 weeks	stress: SCI	time: Day 7
GSM1154532	genotype/variation: trkB.T1 WT	age: 8 - 12 weeks	stress: SCI	time: Day 7
GSM1154533	genotype/variation: trkB.T1 WT	age: 8 - 12 weeks	stress: SCI	time: Day 7
GSM1154534	genotype/variation: trkB.T1 KO	age: 8 - 12 weeks	stress: SCI	time: Day 7
GSM1154535	genotype/variation: trkB.T1 KO	age: 8 - 12 weeks	stress: SCI	time: Day 7
GSM1154536	genotype/variation: trkB.T1 KO	age: 8 - 12 weeks	stress: SCI	time: Day 7
GSM1154537	genotype/variation: trkB.T1 KO	age: 8 - 12 weeks	stress: SCI	time: Day 7
GSM1154538	genotype/variation: trkB.T1 WT	age: 8 - 12 weeks	stress: baseline (sham)	time: control
GSM1154539	genotype/variation: trkB.T1 WT	age: 8 - 12 weeks	stress: baseline (sham)	time: control
GSM1154540	genotype/variation: trkB.T1 WT	age: 8 - 12 weeks	stress: baseline (sham)	time: control
GSM1154541	genotype/variation: trkB.T1 WT	age: 8 - 12 weeks	stress: baseline (sham)	time: control
GSM1154542	genotype/variation: trkB.T1 WT	age: 8 - 12 weeks	stress: baseline (sham)	time: control
GSM1154543	genotype/variation: trkB.T1 KO	age: 8 - 12 weeks	stress: baseline (sham)	time: control
GSM1154544	genotype/variation: trkB.T1 KO	age: 8 - 12 weeks	stress: baseline (sham)	time: control
GSM1154545	genotype/variation: trkB.T1 KO	age: 8 - 12 weeks	stress: baseline (sham)	time: control
GSM1154546	genotype/variation: trkB.T1 KO	age: 8 - 12 weeks	stress: baseline (sham)	time: control
GSM1154547	genotype/variation: trkB.T1 WT	age: 8 - 12 weeks	stress: SCI	time: Day 1
GSM1154548	genotype/variation: trkB.T1 WT	age: 8 - 12 weeks	stress: SCI	time: Day 1
GSM1154549	genotype/variation: trkB.T1 WT	age: 8 - 12 weeks	stress: SCI	time: Day 1
GSM1154550	genotype/variation: trkB.T1 KO	age: 8 - 12 weeks	stress: SCI	time: Day 1
GSM1154551	genotype/variation: trkB.T1 KO	age: 8 - 12 weeks	stress: SCI	time: Day 1
GSM1154552	genotype/variation: trkB.T1 KO	age: 8 - 12 weeks	stress: SCI	time: Day 1
GSM1154553	genotype/variation: trkB.T1 KO	age: 8 - 12 weeks	stress: SCI	time: Day 1
