# Supplementary material for: Necroptosis pathway emerged as potential diagnosis markers in spinal cord injury
Source: J Cell Mol Med. 2024 Mar 20;28(7):e18219. doi: 10.1111/jcmm.18219 (PMC10955161; doi:10.1111/jcmm.18219)
Supplement: Supplementary file 5 — Table S2: [file JCMM-28-e18219-s005.xlsx]

## Sheet: Sheet3
Table S2. NRGs list
TNF	PYGL	VPS4A	JAK2	MACROH2A1
TNFRSF1A	PYGM	CHMP1B	JAK3	H2AC19
TRADD	PYGB	CHMP1A	TYK2	H2AJ
TRAF2	MAPK8	CHMP5	STAT1	H2AB1
TRAF5	MAPK10	CHMP7	STAT2	H2AC17
RIPK1	MAPK9	TRPM7	STAT3	H2AC18
BIRC2	FTH1	IL1A	STAT4	H2AC11
BIRC3	FTL	IL33	STAT5A	H2AC21
XIAP	PLA2G4E	HMGB1	STAT5B	H2AZ2
RBCK1	PLA2G4A	TNFSF10	STAT6	H2AC7
RNF31	JMJD7-PLA2G4B	TNFRSF10A	IRF9	H2AZ1
SHARPIN	PLA2G4B	TNFRSF10B	EIF2AK2	H2AC15
SPATA2L	PLA2G4C	FASLG	TLR4	H2AC6
SPATA2	PLA2G4D	FAS	TICAM2	H2AC13
CYLD	PLA2G4F	FAF1	TICAM1	H2AC14
FADD	ALOX15	IFNA1	TLR3	H2AC16
CASP8	CAPN1	IFNA2	ZBP1	H2AB2
CFLAR	CAPN2	IFNA4	USP21	PPIA
RIPK3	SMPD1	IFNA5	SQSTM1	BCL2
CYBB	MLKL	IFNA6	HSP90AA1
CAMK2A	PGAM5	IFNA7	HSP90AB1
CAMK2D	DNM1L	IFNA8	TNFAIP3
CAMK2B	NLRP3	IFNA10	PARP1
CAMK2G	PYCARD	IFNA13	BID
SLC25A4	CASP1	IFNA14	BAX
SLC25A5	IL1B	IFNA16	AIFM1
SLC25A6	CHMP2A	IFNA17	H2AX
SLC25A31	CHMP2B	IFNA21	H2AC20
PPID	CHMP3	IFNB1	H2AC12
VDAC1	RNF103-CHMP3	IFNG	H2AC1
VDAC2	CHMP4B	IFNAR1	H2AW
VDAC3	CHMP4A	IFNAR2	H2AB3
GLUD2	CHMP4C	IFNGR1	H2AC8
GLUD1	CHMP6	IFNGR2	H2AC4
GLUL	VPS4B	JAK1	MACROH2A2
NRGs：Necroptosis-related genes
