# Supplementary material for: Necroptosis pathway emerged as potential diagnosis markers in spinal cord injury
Source: J Cell Mol Med. 2024 Mar 20;28(7):e18219. doi: 10.1111/jcmm.18219 (PMC10955161; doi:10.1111/jcmm.18219)
Supplement: Supplementary file 6 — Table S3: [file JCMM-28-e18219-s001.xlsx]

## Sheet: Sheet1
Table S3. Primer Sequences for qRT-PCR.
Gene	Sequence（5’-3’）
Alox15	Forward:GGCTCCAACAACGAGGTCTAC
	Reverse:AGGTATTCTGACACATCCACCTT
Bcl2	Forward:GTCGCTACCGTCGTGACTTC
	Reverse:CAGACATGCACCTACCCAGC
Birc3	Forward:ACGCAGCAATCGTGCATTTTG
	Reverse:CCTATAACGAGGTCACTGACGG
Camk2d	Forward:GATAAACAACAAAGCCAACGTGG
	Reverse:GGATTACAGTAGTTTGGGGCTC
Chmp3	Forward:AGGAAATGAGAGTTGTTGACAGG
	Reverse:GTGTGCTTTGGAGGCATAGAG
Chmp7	Forward:TTTGTGACACGCAAGATGAAGT
	Reverse:GTTTCGAGCAGGCTCAAAGGT
Faslg	Forward:TCCGTGAGTTCACCAACCAAA
	Reverse:GGGGGTTCCCTGTTAAATGGG
Fadd	Forward:GCGCCGACACGATCTACTG
	Reverse:TTACCCGCTCACTCAGACTTC
Mapk10	Forward:AAGCCAGGGATTTGTTGTCTAAG
	Reverse:GGATGGAGGGAGACTCTCACT
Pla2g4a	Forward:CAGCACATTATAGTGGAACACCA
	Reverse:AGTGTCCAGCATATCGCCAAA
Pygl	Forward:GAGAAGCGACGGCAGATCAG
	Reverse:CTTGACCAGAGTGAAGTGCAG
Pycard	Forward:CTTGTCAGGGGATGAACTCAAAA
	Reverse:GCCATACGACTCCAGATAGTAGC
Stat4	Forward:TGGCAACAATTCTGCTTCAAAAC
	Reverse:GAGGTCCCTGGATAGGCATGT
Traf5	Forward:TTTGAGCCCGACACCGAGTA
	Reverse:AGAGACCGGATGCACTGCT
Tlr3	Forward:GTGAGATACAACGTAGCTGACTG
	Reverse:TCCTGCATCCAAGATAGCAAGT
Gapdh	Forward:AGGTCGGTGTGAACGGATTTG
	Reverse:TGTAGACCATGTAGTTGAGGTCA
