# Supplementary material for: Necroptosis pathway emerged as potential diagnosis markers in spinal cord injury
Source: J Cell Mol Med. 2024 Mar 20;28(7):e18219. doi: 10.1111/jcmm.18219 (PMC10955161; doi:10.1111/jcmm.18219)
Supplement: Supplementary file 7 — Table S4: [file JCMM-28-e18219-s011.xlsx]

## Sheet: Sheet1
Table S4. Functional Enrichment of NRDEGs
ONTOLOGY	ID	Description	GeneRatio	BgRatio	pvalue	p.adjust	qvalue
BP	GO:0043122	regulation of I-kappaB kinase/NF-kappaB signaling	6/15	254/18800	2.59146e-08	7.27553e-06	2.91198e-06
BP	GO:0070266	necroptotic process	5/15	42/18800	1.28472e-10	1.44274e-07	5.77447e-08
BP	GO:0070265	necrotic cell death	5/15	66/18800	1.33538e-09	4.99879e-07	2.00073e-07
BP	GO:0051403	stress-activated MAPK cascade	4/15	245/18800	3.4313e-05	0.00219114	0.000876991
CC	GO:0005635	nuclear envelope	4/15	479/19594	0.000388561	0.00394112	0.00181134
CC	GO:0060205	cytoplasmic vesicle lumen	3/15	325/19594	0.00177412	0.00915653	0.00420834
CC	GO:0045121	membrane raft	3/15	326/19594	0.00178977	0.00915653	0.00420834
CC	GO:0031983	vesicle lumen	3/15	327/19594	0.00180551	0.00915653	0.00420834
CC	GO:0098857	membrane microdomain	3/15	327/19594	0.00180551	0.00915653	0.00420834
MF	GO:0002020	protease binding	4/15	136/18410	3.65114e-06	0.000191685	8.2631e-05
MF	GO:0005126	cytokine receptor binding	4/15	272/18410	5.59585e-05	0.00146891	0.000633215
MF	GO:0005123	death receptor binding	2/15	21/18410	0.000128964	0.00270825	0.00116747
MF	GO:0033612	receptor serine/threonine kinase binding	2/15	29/18410	0.000248394	0.00434689	0.00187385
GO：Gene Ontology. BP： biological process. CC：cellular component. MF：molecular function. NRDEGs：Necroptosis-related differentially expressed genes.
