# Supplementary material for: Necroptosis pathway emerged as potential diagnosis markers in spinal cord injury
Source: J Cell Mol Med. 2024 Mar 20;28(7):e18219. doi: 10.1111/jcmm.18219 (PMC10955161; doi:10.1111/jcmm.18219)
Supplement: Supplementary file 8 — Table S5: [file JCMM-28-e18219-s007.xlsx]

## Sheet: Sheet1
Table S5. Pathway Enrichment Analyses of NRDEGs
ONTOLOGY	ID	Description	GeneRatio	BgRatio	pvalue	p.adjust	qvalue
KEGG	hsa04217	Necroptosis	15/15	159/8164	1.12736e-26	1.60086e-24	9.01891e-25
KEGG	hsa05161	Hepatitis B	6/15	162/8164	2.40252e-07	1.21873e-05	6.86607e-06
KEGG	hsa04621	NOD-like receptor signaling pathway	6/15	184/8164	5.10769e-07	1.81323e-05	1.02154e-05
KEGG	hsa05168	Herpes simplex virus 1 infection	6/15	495/8164	0.000150638	0.00164543	0.000927
KEGG	hsa04210	Apoptosis	5/15	136/8164	3.13005e-06	8.88933e-05	5.00807e-05
KEGG	hsa05170	Human immunodeficiency virus 1 infection	5/15	212/8164	2.73549e-05	0.000519618	0.000292742
KEGG	hsa05417	Lipid and atherosclerosis	5/15	215/8164	2.92742e-05	0.000519618	0.000292742
KEGG	hsa05132	Salmonella infection	5/15	249/8164	5.92565e-05	0.000764948	0.000430956
KEGG	hsa05022	Pathways of neurodegeneration - multiple diseases	5/15	476/8164	0.00121535	0.00630481	0.00355201
KEGG	hsa04215	Apoptosis - multiple species	4/15	32/8164	2.57478e-07	1.21873e-05	6.86607e-06
KEGG	hsa01524	Platinum drug resistance	4/15	73/8164	7.45513e-06	0.000176438	9.94017e-05
KEGG	hsa04668	TNF signaling pathway	4/15	112/8164	4.0779e-05	0.000643402	0.00036248
KEGG：Kyoto Encyclopedia of Genes and Genomes. NRDEGs：Necroptosis-related differentially.
