# Supplementary material for: Necroptosis pathway emerged as potential diagnosis markers in spinal cord injury
Source: J Cell Mol Med. 2024 Mar 20;28(7):e18219. doi: 10.1111/jcmm.18219 (PMC10955161; doi:10.1111/jcmm.18219)
Supplement: Supplementary file 9 — Table S6: [file JCMM-28-e18219-s006.xlsx]

## Sheet: Sheet1
Table S6. GSVA of the GSE151371
ID	logFC	AveExpr	t	P.Value	adj.P.Val	B
HALLMARK_REACTIVE_OXYGEN_SPECIES_PATHWAY	0.527616	0.027926	5.94891	9.80895e-08	4.90447e-06	7.51097
HALLMARK_IL6_JAK_STAT3_SIGNALING	0.383569	0.0402277	5.21507	1.80171e-06	4.50427e-05	4.69717
HALLMARK_CHOLESTEROL_HOMEOSTASIS	0.410177	0.000603251	5.0509	3.39069e-06	5.65115e-05	4.08831
HALLMARK_ADIPOGENESIS	0.39136	0.0137681	4.80932	8.47016e-06	0.000105877	3.20873
HALLMARK_COMPLEMENT	0.31927	-0.00279775	4.72483	1.16142e-05	0.000116142	2.90606
HALLMARK_HYPOXIA	0.31418	0.0353315	4.52853	2.39493e-05	0.000196222	2.21354
HALLMARK_GLYCOLYSIS	0.332117	0.00725585	4.49087	2.74711e-05	0.000196222	2.08249
HALLMARK_INFLAMMATORY_RESPONSE	0.32834	0.026063	4.17287	8.5579e-05	0.000534869	1.00033
HALLMARK_XENOBIOTIC_METABOLISM	0.309482	-0.0111939	4.08343	0.000116911	0.000649507	0.704371
HALLMARK_COAGULATION	0.319966	-0.0145335	4.02192	0.000144597	0.000695794	0.503064
HALLMARK_UV_RESPONSE_DN	-0.298729	-0.0173922	-4.00534	0.000153075	0.000695794	0.449147
HALLMARK_TNFA_SIGNALING_VIA_NFKB	0.298111	0.0235971	3.81877	0.000288148	0.00120062	-0.148053
HALLMARK_UV_RESPONSE_UP	0.25208	-0.00448689	3.29886	0.00153246	0.00589407	-1.71047
HALLMARK_EPITHELIAL_MESENCHYMAL_TRANSITION	0.237167	0.00291069	3.24386	0.00181337	0.00647631	-1.86629
HALLMARK_ANGIOGENESIS	0.280608	0.0330046	3.13837	0.00249213	0.00830711	-2.15969
HALLMARK_PEROXISOME	0.22883	-0.00540577	2.92283	0.00467643	0.0146138	-2.73637
HALLMARK_PANCREAS_BETA_CELLS	-0.266735	0.0196121	-2.88796	0.00516391	0.015188	-2.82666
HALLMARK_APOPTOSIS	0.205934	0.00279249	2.85681	0.00563882	0.0156634	-2.90663
HALLMARK_P53_PATHWAY	0.221748	0.00823977	2.81399	0.0063573	0.0167297	-3.01543
HALLMARK_OXIDATIVE_PHOSPHORYLATION	0.309986	0.0124586	2.77919	0.00700227	0.0175057	-3.10289
HALLMARK_PI3K_AKT_MTOR_SIGNALING	0.183395	0.00970376	2.42685	0.0178249	0.0424401	-3.93827
GSVA：Gene Set Variation Analysis
