# Supplementary material for: Necroptosis pathway emerged as potential diagnosis markers in spinal cord injury
Source: J Cell Mol Med. 2024 Mar 20;28(7):e18219. doi: 10.1111/jcmm.18219 (PMC10955161; doi:10.1111/jcmm.18219)
Supplement: Supplementary file 10 — Table S7: [file JCMM-28-e18219-s003.xlsx]

## Sheet: Sheet1
Table S7. mRNA-miRNA list
mRNA	miRNA
ALOX15	hsa-miR-1252-5p
BIRC3	hsa-miR-369-3p
BIRC3	hsa-miR-651-5p
BIRC3	hsa-miR-577
BIRC3	hsa-miR-374a-5p
BIRC3	hsa-miR-1197
BIRC3	hsa-miR-374b-5p
BIRC3	hsa-miR-374c-5p
BIRC3	hsa-miR-655-3p
CHMP3	hsa-miR-515-5p
CHMP3	hsa-miR-519e-5p
CHMP3	hsa-miR-3121-3p
CHMP3	hsa-miR-454-3p
CHMP3	hsa-miR-142-3p
CHMP3	hsa-miR-4295
CHMP3	hsa-miR-130a-3p
CHMP3	hsa-miR-3666
CHMP3	hsa-miR-301a-3p
CHMP3	hsa-miR-130b-3p
CHMP3	hsa-miR-301b-3p
CHMP3	hsa-miR-4677-3p
CHMP3	hsa-miR-577
CHMP3	hsa-miR-448
CHMP3	hsa-miR-508-3p
CHMP3	hsa-miR-5688
CHMP3	hsa-miR-6835-3p
CHMP3	hsa-miR-302e
CHMP7	hsa-miR-4306
CHMP7	hsa-miR-4644
CHMP7	hsa-miR-185-5p
CHMP7	hsa-miR-147a
CHMP7	hsa-miR-32-5p
CHMP7	hsa-miR-92b-3p
CHMP7	hsa-miR-92a-3p
CHMP7	hsa-miR-31-5p
CHMP7	hsa-miR-190a-5p
CHMP7	hsa-miR-367-3p
CHMP7	hsa-miR-363-3p
CHMP7	hsa-miR-25-3p
CHMP7	hsa-miR-449a
CHMP7	hsa-miR-34a-5p
CHMP7	hsa-miR-577
CHMP7	hsa-miR-34c-5p
CHMP7	hsa-miR-449b-5p
CHMP7	hsa-miR-944
CHMP7	hsa-miR-486-5p
CHMP7	hsa-miR-520a-5p
CHMP7	hsa-miR-525-5p
CHMP7	hsa-miR-24-3p
FADD	hsa-miR-2115-3p
FADD	hsa-miR-361-5p
FADD	hsa-miR-512-3p
FADD	hsa-miR-374a-3p
FADD	hsa-miR-128-3p
FADD	hsa-miR-216a-3p
FADD	hsa-miR-3681-3p
FADD	hsa-miR-320c
FADD	hsa-miR-4429
FADD	hsa-miR-320d
FADD	hsa-miR-320b
FADD	hsa-miR-589-5p
FADD	hsa-miR-4644
FADD	hsa-miR-185-5p
FASLG	hsa-miR-21-5p
FASLG	hsa-miR-590-5p
FASLG	hsa-miR-4424
FASLG	hsa-miR-5579-3p
FASLG	hsa-let-7f-5p
FASLG	hsa-miR-4500
FASLG	hsa-let-7b-5p
FASLG	hsa-let-7g-5p
FASLG	hsa-miR-98-5p
FASLG	hsa-let-7a-5p
FASLG	hsa-let-7i-5p
FASLG	hsa-let-7e-5p
FASLG	hsa-let-7c-5p
FASLG	hsa-miR-4458
FASLG	hsa-let-7d-5p
FASLG	hsa-miR-4766-5p
PLA2G4A	hsa-miR-543
PLA2G4A	hsa-miR-144-3p
PLA2G4A	hsa-miR-3171
PLA2G4A	hsa-miR-448
PLA2G4A	hsa-miR-485-3p
PLA2G4A	hsa-miR-539-3p
PLA2G4A	hsa-miR-4262
PLA2G4A	hsa-miR-181a-5p
PLA2G4A	hsa-miR-181d-5p
PLA2G4A	hsa-miR-181b-5p
PLA2G4A	hsa-miR-145-5p
PLA2G4A	hsa-miR-181c-5p
PLA2G4A	hsa-miR-5195-3p
PLA2G4A	hsa-miR-410-3p
PLA2G4A	hsa-miR-3924
TRAF5	hsa-miR-761
TRAF5	hsa-miR-3619-5p
TRAF5	hsa-miR-627-5p
TRAF5	hsa-miR-3163
TRAF5	hsa-miR-214-3p
TRAF5	hsa-miR-338-3p
TRAF5	hsa-miR-29b-3p
TRAF5	hsa-miR-18a-5p
TRAF5	hsa-miR-29c-3p
TRAF5	hsa-miR-29a-3p
TRAF5	hsa-miR-18b-5p
TRAF5	hsa-miR-7-5p
TRAF5	hsa-miR-4735-3p
TRAF5	hsa-miR-215-5p
TRAF5	hsa-miR-192-5p
TRAF5	hsa-miR-218-5p
TRAF5	hsa-miR-5000-3p
TRAF5	hsa-miR-340-5p
