# Supplementary material for: Necroptosis pathway emerged as potential diagnosis markers in spinal cord injury
Source: J Cell Mol Med. 2024 Mar 20;28(7):e18219. doi: 10.1111/jcmm.18219 (PMC10955161; doi:10.1111/jcmm.18219)
Supplement: Supplementary file 11 — Table S8: [file JCMM-28-e18219-s012.xlsx]

## Sheet: Sheet1
Table S8. Lists the Specific mRNA-TF Interactions
mRNA	TF
ALOX15	CEBPB
BIRC3	AR
BIRC3	ARID3A
BIRC3	ARNT
BIRC3	BCL11A
BIRC3	BRD4
BIRC3	CREB1
BIRC3	CREBBP
BIRC3	CTCF
BIRC3	E2F1
BIRC3	EP300
BIRC3	ERG
BIRC3	ESR1
BIRC3	ETS1
BIRC3	FLI1
BIRC3	FOXP1
BIRC3	GABPA
BIRC3	GATA1
BIRC3	GATA3
BIRC3	HDAC1
BIRC3	IRF4
BIRC3	JUN
BIRC3	KLF4
BIRC3	KLF5
BIRC3	KLF9
BIRC3	LMO2
BIRC3	MAZ
BIRC3	MTA3
BIRC3	MYB
BIRC3	NFATC1
BIRC3	PAX5
BIRC3	RAD21
BIRC3	RELA
BIRC3	RUNX3
BIRC3	SMC3
BIRC3	SPI1
BIRC3	SPIB
BIRC3	SRF
BIRC3	STAG1
BIRC3	TBL1XR1
BIRC3	TCF3
BIRC3	TFAP2A
BIRC3	TFAP2C
BIRC3	TP63
CHMP3	ATF1
CHMP3	ATF2
CHMP3	BATF
CHMP3	BCL3
CHMP3	BHLHE40
CHMP3	BRCA1
CHMP3	BRD2
CHMP3	BRD3
CHMP3	BRD4
CHMP3	CDK9
CHMP3	CEBPA
CHMP3	CLOCK
CHMP3	CREB1
CHMP3	CREBBP
CHMP3	E2F1
CHMP3	E2F6
CHMP3	EBF1
CHMP3	EGR1
CHMP3	EP300
CHMP3	ERG
CHMP3	ETS1
CHMP3	ETV1
CHMP3	FLI1
CHMP3	FOXA1
CHMP3	FOXA2
CHMP3	GABPA
CHMP3	GATA1
CHMP3	GATA3
CHMP3	GATA4
CHMP3	HDAC1
CHMP3	IRF1
CHMP3	JUN
CHMP3	KLF1
CHMP3	KLF4
CHMP3	KLF5
CHMP3	MAX
CHMP3	MAZ
CHMP3	MED1
CHMP3	MED12
CHMP3	NCOR1
CHMP3	NFE2
CHMP3	NR2F2
CHMP3	NRF1
CHMP3	POLR2A
CHMP3	SPI1
CHMP3	TBP
CHMP3	TFAP2C
CHMP3	VEZF1
CHMP3	WDR5
CHMP7	CDK9
CHMP7	CREBBP
CHMP7	EP300
CHMP7	ETS1
CHMP7	FLI1
CHMP7	FOXA1
CHMP7	MYB
CHMP7	NOTCH1
CHMP7	RUNX3
CHMP7	TCF3
CHMP7	TFAP2C
FADD	FOSL1
FADD	GABPA
FADD	GATA1
FADD	HDAC1
FADD	IRF1
FADD	JUN
FADD	JUND
FADD	KDM1A
FADD	KLF4
FADD	KLF5
FADD	MAX
FADD	MNT
FADD	RNF2
FADD	SMC1A
FADD	TCF3
FADD	ASCL1
FADD	ATF3
FADD	BACH2
FADD	BRCA1
FADD	BRD2
FADD	BRD4
FADD	CDK9
FADD	CEBPB
FADD	CREB1
FADD	CREBBP
FADD	E2F1
FADD	ERG
FADD	ETS1
FADD	FLI1
FASLG	CEBPA
FASLG	FOXA1
FASLG	HDAC1
PLA2G4A	HDAC1
STAT4	FLI1
STAT4	FOS
STAT4	FOSL2
STAT4	FOXA1
STAT4	FOXA2
STAT4	GATA1
STAT4	GATA4
STAT4	HDAC1
STAT4	HDAC2
STAT4	IRF1
STAT4	IRF4
STAT4	JUN
STAT4	JUND
STAT4	KLF4
STAT4	MAFF
STAT4	MAFK
STAT4	MAZ
STAT4	MYB
STAT4	NFE2
STAT4	NFIC
STAT4	NR2F2
STAT4	PGR
STAT4	PHF8
STAT4	POLR2A
STAT4	BHLHE40
STAT4	POU2F2
STAT4	BRD2
STAT4	RNF2
STAT4	RUNX3
STAT4	BRD4
STAT4	SMARCC1
STAT4	SMC1A
STAT4	SMC3
STAT4	SPI1
STAT4	STAG1
STAT4	STAT1
STAT4	TCF12
STAT4	TEAD4
STAT4	TFAP4
STAT4	USF1
STAT4	WDR5
STAT4	YY1
STAT4	CEBPA
STAT4	CEBPB
STAT4	CREB1
STAT4	CTCF
STAT4	EP300
TLR3	IRF1
TLR3	IRF2
TLR3	RAD21
TLR3	SMC1A
TLR3	SMC3
TLR3	SRF
TLR3	STAG1
TLR3	BRD4
TLR3	CTCF
TLR3	FOXA1
TRAF5	BHLHE40
TRAF5	BRD3
TRAF5	BRD4
TRAF5	E2F6
TRAF5	FOXA1
TRAF5	FOXA2
TRAF5	GATA1
TRAF5	GTF2I
TRAF5	HDAC2
TRAF5	IRF1
TRAF5	KLF5
TRAF5	MAX
TRAF5	MAZ
TRAF5	MYB
TRAF5	TBP
TRAF5	TFAP2A
TRAF5	USF1
TRAF5	USF2
TRAF5	ZBTB7A
TRAF5	ZNF263
TRAF5	ZNF92
TF：Transcription factors
