# Supplementary material for: Necroptosis pathway emerged as potential diagnosis markers in spinal cord injury
Source: J Cell Mol Med. 2024 Mar 20;28(7):e18219. doi: 10.1111/jcmm.18219 (PMC10955161; doi:10.1111/jcmm.18219)
Supplement: Supplementary file 12 — Table S9: [file JCMM-28-e18219-s002.xlsx]

## Sheet: Sheet1
Table S9. mRNA-Drug List
mRNA	Drug
ALOX15	(+)-JQ1 compound
ALOX15	(5-fluoro-2-methyl-1-(4-pyridyl)methylene-3-(N-benzyl)-indene)-acetamide hydrochloride
ALOX15	13-hydroxy-9,11-octadecadienoic acid
ALOX15	15-hydroxy-5,8,11,13-eicosatetraenoic acid
ALOX15	3-(5'-hydroxymethyl-2'-furyl)-1-benzylindazole
ALOX15	8-((4-chlorophenyl)thio)cyclic-3',5'-GMP
ALOX15	8-(4-chlorophenylthio)guanosine 3',5'-cyclic monophosphorothioate
ALOX15	abrine
ALOX15	Acetaminophen
ALOX15	adolapin
ALOX15	Arachidonic Acid
ALOX15	aristolochic acid I
ALOX15	baicalein
ALOX15	Benzene
ALOX15	Benzo(a)pyrene
ALOX15	bisphenol A
ALOX15	caffeic acid
ALOX15	EPTC
ALOX15	esculetin
ALOX15	Fulvestrant
ALOX15	honokiol
ALOX15	Hydralazine
ALOX15	hydroxyoctadecadienoic acid
ALOX15	Linoleic Acid
ALOX15	Masoprocol
ALOX15	N-(2-cyclohexyloxy-4-nitrophenyl)methanesulfonamide
ALOX15	Nickel
ALOX15	perfluorooctane sulfonic acid
ALOX15	perfluorooctanoic acid
ALOX15	Quercetin
ALOX15	Resveratrol
ALOX15	sodium arsenite
ALOX15	Sodium Fluoride
ALOX15	Sulindac
ALOX15	sulindac sulfide
ALOX15	sulindac sulfone
ALOX15	Tobacco Smoke Pollution
ALOX15	Toluene
ALOX15	Tretinoin
ALOX15	Triclosan
ALOX15	Valproic Acid
ALOX15	Vorinostat
BIRC3	(+)-JQ1 compound
BIRC3	(2E,4E,6E,10E)-3,7,11,15-tetramethyl-2,4,6,10,14-hexadecapentaenoic acid
BIRC3	1'-acetoxychavicol acetate
BIRC3	1-aminomethylphosphonic acid
BIRC3	1-nitropyrene
BIRC3	15-deoxy-delta(12,14)-prostaglandin J2
BIRC3	1L-6-hydroxymethyl-chiro-inositol 2(R)-2-O-methyl-3-O-octadecylcarbonate
BIRC3	2-(4-morpholinyl)-8-phenyl-4H-1-benzopyran-4-one
BIRC3	2-butenal
BIRC3	2-xylene
BIRC3	3-((6-(2-methoxyphenyl)pyrimidin-4-yl)amino)phenyl)methane sulfonamide
BIRC3	3-(2-(3-(1-adamantyl)-4-hydroxyphenyl)-5-pyrimidinyl)-2-propenoic acid
BIRC3	3-(4-methylphenylsulfonyl)-2-propenenitrile
BIRC3	3,4,5,4'-tetramethoxystilbene
BIRC3	4-(5-(4-chlorophenyl)-3-(trifluoromethyl)-1H-pyrazol-1-yl)benzenesulfonamide
BIRC3	4-(5-benzo(1,3)dioxol-5-yl-4-pyridin-2-yl-1H-imidazol-2-yl)benzamide
BIRC3	4-(N-methyl-N-nitrosamino)-1-(3-pyridyl)-1-butanone
BIRC3	4-aminobenzhydrazide
BIRC3	4-methylene-2-octyl-5-oxofuran-3-carboxylic acid
BIRC3	5-methylselenylmethyl-2'-deoxyuridine
BIRC3	5-phenylselenylmethyl-2'-deoxyuridine
BIRC3	7,8-Dihydro-7,8-dihydroxybenzo(a)pyrene 9,10-oxide
BIRC3	abrine
BIRC3	Acetylcysteine
BIRC3	aclacinomycins
BIRC3	Acrolein
BIRC3	Adenosine
BIRC3	Aflatoxin B1
BIRC3	AG 1879
BIRC3	ajoene
BIRC3	Akt-I-1 compound
BIRC3	Aldehydes
BIRC3	allyl sulfide
BIRC3	alpha-Chlorohydrin
BIRC3	alpha-cyano-(3,4-dihydroxy)-N-benzylcinnamide
BIRC3	alvocidib
BIRC3	anacardic acid
BIRC3	andrographolide
BIRC3	Antirheumatic Agents
BIRC3	Apigenin
BIRC3	Aprepitant
BIRC3	aristolochic acid I
BIRC3	Arsenic
BIRC3	Arsenic Trioxide
BIRC3	Asbestos, Crocidolite
BIRC3	Ascorbic Acid
BIRC3	bardoxolone methyl
BIRC3	beauvericin
BIRC3	Bendamustine Hydrochloride
BIRC3	Benzene
BIRC3	Benzo(a)pyrene
BIRC3	benzyloxycarbonylleucyl-leucyl-leucine aldehyde
BIRC3	beta-Naphthoflavone
BIRC3	BIBR 1532
BIRC3	Biological Factors
BIRC3	bis(tri-n-butyltin)oxide
BIRC3	bisphenol A
BIRC3	Bortezomib
BIRC3	bryostatin 1
BIRC3	butyraldehyde
BIRC3	Cadmium
BIRC3	caffeic acid phenethyl ester
BIRC3	Calcitriol
BIRC3	Carbon Monoxide
BIRC3	CGP 52608
BIRC3	Chelating Agents
BIRC3	Cholera Toxin
BIRC3	cinnamaldehyde
BIRC3	Cisplatin
BIRC3	Cladribine
BIRC3	cobaltous chloride
BIRC3	Copper
BIRC3	Copper Sulfate
BIRC3	CP 31398
BIRC3	cryptolepine
BIRC3	Curcumin
BIRC3	cyanoginosin LR
BIRC3	Cyclophosphamide
BIRC3	Cyclosporine
BIRC3	Dactinomycin
BIRC3	danthron
BIRC3	Decitabine
BIRC3	dehydroxymethylepoxyquinomicin
BIRC3	Demecolcine
BIRC3	Dexamethasone
BIRC3	diallyl disulfide
BIRC3	dicrotophos
BIRC3	Dinoprostone
BIRC3	dorsomorphin
BIRC3	Doxorubicin
BIRC3	Dust
BIRC3	ent-1,3,6,11-tetrahydroxykaur-16-ene-15-one 3,11-diacetate
BIRC3	entinostat
BIRC3	epigallocatechin gallate
BIRC3	Epothilones
BIRC3	erucylphospho-N,N,N-trimethylpropylammonium
BIRC3	Estradiol
BIRC3	Ethanol
BIRC3	ethylbenzene
BIRC3	Etoposide
BIRC3	evodiamine
BIRC3	Fenofibrate
BIRC3	Fluorides
BIRC3	Fluorouracil
BIRC3	Folic Acid
BIRC3	Fulvestrant
BIRC3	gastrin 17
BIRC3	gemcitabine
BIRC3	Gliotoxin
BIRC3	Glupearl 19S
BIRC3	Glutathione
BIRC3	Gold
BIRC3	Gold Compounds
BIRC3	Hexachlorocyclohexane
BIRC3	Homocysteine
BIRC3	Hydrogen Peroxide
BIRC3	hydroquinone
BIRC3	hydroxyhydroquinone
BIRC3	ibrutinib
BIRC3	ICG 001
BIRC3	indole-3-carbinol
BIRC3	Indomethacin
BIRC3	isoliquiritigenin
BIRC3	jinfukang
BIRC3	kamebakaurin
BIRC3	KN 62
BIRC3	Lactic Acid
BIRC3	Leflunomide
BIRC3	leptomycin B
BIRC3	linalool
BIRC3	Lipopolysaccharides
BIRC3	lonafarnib
BIRC3	lysophosphatidylethanolamine
BIRC3	Magnetite Nanoparticles
BIRC3	Melitten
BIRC3	Menthol
BIRC3	Mercury
BIRC3	Methotrexate
BIRC3	methoxyacetic acid
BIRC3	Methyl Methanesulfonate
BIRC3	Methylene Chloride
BIRC3	methylparaben
BIRC3	methylselenic acid
BIRC3	mirdametinib
BIRC3	monomethylarsonous acid
BIRC3	morin
BIRC3	Mustard Gas
BIRC3	N(6)-(3-iodobenzyl)-5'-N-methylcarboxamidoadenosine
BIRC3	Nickel
BIRC3	nickel chloride
BIRC3	nickel sulfate
BIRC3	nimbolide
BIRC3	Nitric Oxide
BIRC3	NVP-BKM120
BIRC3	obeticholic acid
BIRC3	ochratoxin A
BIRC3	Oxygen
BIRC3	Paclitaxel
BIRC3	Paraquat
BIRC3	Particulate Matter
BIRC3	pentabromodiphenyl ether
BIRC3	pentanal
BIRC3	Pentoxifylline
BIRC3	peracetylated N-azidoacetylmannosamine
BIRC3	perfluoro-n-nonanoic acid
BIRC3	perfluorooctane sulfonic acid
BIRC3	PF 3758309
BIRC3	Pioglitazone
BIRC3	Plant Extracts
BIRC3	polyphenon E
BIRC3	Polystyrenes
BIRC3	Potassium
BIRC3	potassium chromate(VI)
BIRC3	Progesterone
BIRC3	propionaldehyde
BIRC3	pyrrolidine dithiocarbamic acid
BIRC3	Quercetin
BIRC3	Raloxifene Hydrochloride
BIRC3	Reactive Oxygen Species
BIRC3	Resveratrol
BIRC3	Rotenone
BIRC3	rottlerin
BIRC3	S-(1,2-dichlorovinyl)cysteine
BIRC3	Silicon Dioxide
BIRC3	Silver Compounds
BIRC3	Simvastatin
BIRC3	SM 164
BIRC3	Smoke
BIRC3	SN50 peptide
BIRC3	sodium arsenite
BIRC3	Sodium Selenite
BIRC3	Sorafenib
BIRC3	SRT2183
BIRC3	Staurosporine
BIRC3	Succimer
BIRC3	sulforaphane
BIRC3	Sulindac
BIRC3	sulindac sulfide
BIRC3	Tamoxifen
BIRC3	tanshinone
BIRC3	tephrosin
BIRC3	Testosterone
BIRC3	Tetrachlorodibenzodioxin
BIRC3	Tetradecanoylphorbol Acetate
BIRC3	Thapsigargin
BIRC3	Thenoyltrifluoroacetone
BIRC3	Thimerosal
BIRC3	Tobacco Smoke Pollution
BIRC3	Toluene
BIRC3	Tosylphenylalanyl Chloromethyl Ketone
BIRC3	Tretinoin
BIRC3	tributyltin
BIRC3	Trichloroethylene
BIRC3	trichostatin A
BIRC3	triptolide
BIRC3	tris(1,3-dichloro-2-propyl)phosphate
BIRC3	trovafloxacin
BIRC3	U 0126
BIRC3	Uranium Compounds
BIRC3	Valproic Acid
BIRC3	Vanadates
BIRC3	Vinblastine
BIRC3	Vincristine
BIRC3	Vitamin E
BIRC3	Vorinostat
BIRC3	VS-5584
BIRC3	Wortmannin
BIRC3	zerumbone
BIRC3	Zinc
BIRC3	zinc protoporphyrin
BIRC3	Zoledronic Acid
BIRC3	Zymosan
CHMP3	4-(5-benzo(1,3)dioxol-5-yl-4-pyridin-2-yl-1H-imidazol-2-yl)benzamide
CHMP3	Benzo(a)pyrene
CHMP3	bis(4-hydroxyphenyl)sulfone
CHMP3	bisphenol A
CHMP3	Carbamazepine
CHMP3	Cisplatin
CHMP3	dorsomorphin
CHMP3	Doxorubicin
CHMP3	Lead
CHMP3	perfluoro-n-nonanoic acid
CHMP3	perfluorooctane sulfonic acid
CHMP3	Phenylmercuric Acetate
CHMP3	Smoke
CHMP3	Tobacco Smoke Pollution
CHMP3	trichostatin A
CHMP3	Valproic Acid
CHMP7	Acrolein
CHMP7	Air Pollutants
CHMP7	alpha-pinene
CHMP7	aristolochic acid I
CHMP7	Benzo(a)pyrene
CHMP7	bisphenol A
CHMP7	Cadmium
CHMP7	Cadmium Chloride
CHMP7	Caffeine
CHMP7	Doxorubicin
CHMP7	Ivermectin
CHMP7	K 7174
CHMP7	methacrylaldehyde
CHMP7	ochratoxin A
CHMP7	Ozone
CHMP7	Smoke
CHMP7	Tobacco Smoke Pollution
CHMP7	Tretinoin
CHMP7	Volatile Organic Compounds
FADD	10-methoxy-2,2-dimethyl-2,6-dihydropyrano(3,2-c)quinolin-5-one
FADD	2-(3'-methoxyphenyl)-6-pyrrolidinyl-4-quinazolinone
FADD	2-anisidine
FADD	2,2',3',4,4',5-hexachlorobiphenyl
FADD	2,2',4,4'-tetrabromodiphenyl ether
FADD	3-((6-(2-methoxyphenyl)pyrimidin-4-yl)amino)phenyl)methane sulfonamide
FADD	3-(4-methylphenylsulfonyl)-2-propenenitrile
FADD	3,5-bis(2-fluorobenzylidene)piperidin-4-one
FADD	5-OH-BDE-47
FADD	7,8-Dihydro-7,8-dihydroxybenzo(a)pyrene 9,10-oxide
FADD	abrine
FADD	Acetaminophen
FADD	Acitretin
FADD	Adenosine
FADD	Aflatoxin B1
FADD	aloe emodin
FADD	Aminolevulinic Acid
FADD	Arachidonic Acid
FADD	Arsenic Trioxide
FADD	Atrazine
FADD	Benzo(a)pyrene
FADD	beta-methylcholine
FADD	beta-solamarine
FADD	bisphenol A
FADD	cadmium sulfide
FADD	Caffeine
FADD	Cannabidiol
FADD	casticin
FADD	Celecoxib
FADD	Chelating Agents
FADD	Copper
FADD	Copper Sulfate
FADD	coumarin
FADD	Curcumin
FADD	Cyclosporine
FADD	Dactinomycin
FADD	destruxin B
FADD	Diazinon
FADD	dioscin
FADD	Dipyridamole
FADD	Doxorubicin
FADD	Dronabinol
FADD	Endosulfan
FADD	Environmental Pollutants
FADD	Enzyme Inhibitors
FADD	epigallocatechin gallate
FADD	Estradiol
FADD	Ferrosoferric Oxide
FADD	Fluorouracil
FADD	Formaldehyde
FADD	Fungal Polysaccharides
FADD	Genistein
FADD	GSK-J4
FADD	hydroquinone
FADD	Imatinib Mesylate
FADD	indioside D
FADD	Ivermectin
FADD	Leflunomide
FADD	lipopolysaccharide, E. coli O26-B6
FADD	Magnesium Oxide
FADD	Menthol
FADD	methyl protodioscin
FADD	ML 7
FADD	ML 9
FADD	morin
FADD	motexafin gadolinium
FADD	Mustard Gas
FADD	N,N,N',N'-tetrakis(2-pyridylmethyl)ethylenediamine
FADD	naringin
FADD	Nystatin
FADD	obeticholic acid
FADD	ochratoxin A
FADD	ON123300
FADD	osthol
FADD	Ouabain
FADD	Oxygen
FADD	Paclitaxel
FADD	panduratin A
FADD	Paraquat
FADD	Plant Extracts
FADD	Polycyclic Aromatic Hydrocarbons
FADD	polyphenon E
FADD	polyphyllin VII
FADD	potassium chromate(VI)
FADD	propylparaben
FADD	pyrazolanthrone
FADD	Quercetin
FADD	Raloxifene Hydrochloride
FADD	Resveratrol
FADD	S-allylcysteine
FADD	SB 203580
FADD	Selenium
FADD	Silver Compounds
FADD	Smoke
FADD	sodium arsenite
FADD	Sorafenib
FADD	suillin
FADD	Sunitinib
FADD	syringic acid
FADD	Tamoxifen
FADD	Temozolomide
FADD	tetraarsenic tetrasulfide
FADD	titanium dioxide
FADD	Tobacco Smoke Pollution
FADD	Tretinoin
FADD	Ursodeoxycholic Acid
FADD	Vorinostat
FADD	ZH-2 compound
FADD	Zinc Acetate
FADD	Zoledronic Acid
FASLG	(+)-JQ1 compound
FASLG	(4-(((2-(3-fluoro-4-(trifluoromethyl)phenyl)-4-methyl-1,3-thiazol-5-yl)methyl)sulfanyl)-2-methylphenoxy)acetic acid
FASLG	1,2-bis(2-aminophenoxy)ethane N,N,N',N'-tetraacetic acid acetoxymethyl ester
FASLG	10-methoxy-2,2-dimethyl-2,6-dihydropyrano(3,2-c)quinolin-5-one
FASLG	2-(2-amino-3-methoxyphenyl)-4H-1-benzopyran-4-one
FASLG	2-(4-morpholinyl)-8-phenyl-4H-1-benzopyran-4-one
FASLG	2-amino-6-chloro-alpha-cyano-3-(ethoxycarbonyl)-4H-1-benzopyran-4-acetic acid ethyl ester
FASLG	2-Naphthylamine
FASLG	2,3,5-trichloro-6-phenyl-(1,4)benzoquinone
FASLG	2,6-Dichloroindophenol
FASLG	3,4,5,4'-tetramethoxystilbene
FASLG	3,5-bis(2-fluorobenzylidene)piperidin-4-one
FASLG	4-(4-fluorophenyl)-2-(4-hydroxyphenyl)-5-(4-pyridyl)imidazole
FASLG	4-nitro-3-cresol
FASLG	8-Bromo Cyclic Adenosine Monophosphate
FASLG	9-methoxycamptothecin
FASLG	abrine
FASLG	Acetaminophen
FASLG	acetyl-aspartyl-glutamyl-valyl-aspartal
FASLG	Acetylcysteine
FASLG	Acitretin
FASLG	Acrolein
FASLG	Adenosine
FASLG	aloe emodin
FASLG	alpha-Chlorohydrin
FASLG	aminomethylphosphonic acid (AMPA)
FASLG	andrographolide
FASLG	Antirheumatic Agents
FASLG	Arachidonic Acid
FASLG	Arbutin
FASLG	aristolochic acid I
FASLG	Arsenic
FASLG	Arsenic Trioxide
FASLG	Asbestos
FASLG	Asbestos, Amphibole
FASLG	Atenolol
FASLG	Atorvastatin
FASLG	Azacitidine
FASLG	BDMC-A
FASLG	Benzo(a)pyrene
FASLG	benzyloxycarbonyl-leucyl-glutamyl-histidyl-aspartic acid fluoromethyl ketone
FASLG	benzyloxycarbonyl-valyl-alanyl-aspartyl-fluoromethane
FASLG	benzyloxycarbonylleucyl-leucyl-leucine aldehyde
FASLG	Berberine
FASLG	beta-Naphthoflavone
FASLG	Bezafibrate
FASLG	Biological Products
FASLG	bis(tri-n-butyltin)oxide
FASLG	Bortezomib
FASLG	bufalin
FASLG	Cadmium
FASLG	Cadmium Chloride
FASLG	Calcimycin
FASLG	Carbachol
FASLG	Carvedilol
FASLG	casticin
FASLG	catechol
FASLG	CDRI 85-287
FASLG	celastrol
FASLG	Cisplatin
FASLG	Clozapine
FASLG	cobaltiprotoporphyrin
FASLG	cobaltous chloride
FASLG	Copper Sulfate
FASLG	Curcumin
FASLG	Cycloheximide
FASLG	Cyclophosphamide
FASLG	Cyclosporine
FASLG	danthron
FASLG	Dexamethasone
FASLG	Diazinon
FASLG	Dihydroxyacetone
FASLG	dioscin
FASLG	diphenyliodonium
FASLG	Docosahexaenoic Acids
FASLG	Doxazosin
FASLG	Doxorubicin
FASLG	Drugs, Chinese Herbal
FASLG	Emodin
FASLG	Epinephrine
FASLG	esculetin
FASLG	Estradiol
FASLG	Ethanol
FASLG	Etoposide
FASLG	evodiamine
FASLG	fisetin
FASLG	flavanone
FASLG	Fluorides
FASLG	Fructose
FASLG	Fulvestrant
FASLG	Gallic Acid
FASLG	Gefitinib
FASLG	Genistein
FASLG	Glucose
FASLG	GSK-J4
FASLG	Hydralazine
FASLG	Hydrazones
FASLG	Hydrogen Peroxide
FASLG	hydroquinone
FASLG	hydroxyhydroquinone
FASLG	hyperforin
FASLG	idelalisib
FASLG	indioside D
FASLG	Inosine
FASLG	Ionomycin
FASLG	ircinin-1
FASLG	Irinotecan
FASLG	linsidomine
FASLG	Lipopolysaccharides
FASLG	Lovastatin
FASLG	Lycopene
FASLG	lysionotin
FASLG	Magnesium Oxide
FASLG	mancozeb
FASLG	Medroxyprogesterone Acetate
FASLG	Menthol
FASLG	Methylnitronitrosoguanidine
FASLG	Mifepristone
FASLG	Miransertib
FASLG	Mitogens
FASLG	Mitomycin
FASLG	morin
FASLG	Mustard Gas
FASLG	N-(2-cyclohexyloxy-4-nitrophenyl)methanesulfonamide
FASLG	N-(2(R)-2-(hydroxamidocarbonylmethyl)-4-methylpentanoyl)-L-tryptophan methylamide
FASLG	N-caproylsphingosine
FASLG	NAc-Sar-Gly-Val-(d-allo-Ile)-Thr-Nva-Ile-Arg-ProNEt
FASLG	Nickel
FASLG	Nicotine
FASLG	Nimustine
FASLG	Nitric Oxide
FASLG	Nitrogen Oxides
FASLG	Nocodazole
FASLG	nodularin
FASLG	nutlin 3
FASLG	o,p'-DDT
FASLG	Octreotide
FASLG	Ouabain
FASLG	Oxygen
FASLG	Paclitaxel
FASLG	Paraquat
FASLG	parthenolide
FASLG	Particulate Matter
FASLG	perfosfamide
FASLG	Phenobarbital
FASLG	Phenol
FASLG	Plant Extracts
FASLG	platycodin D
FASLG	propionaldehyde
FASLG	puerarin
FASLG	pyrazolanthrone
FASLG	Quercetin
FASLG	Reactive Oxygen Species
FASLG	rebaudioside A
FASLG	regorafenib
FASLG	Resveratrol
FASLG	Rifampin
FASLG	Ritonavir
FASLG	Roxithromycin
FASLG	S-allylcysteine
FASLG	S-Nitroso-N-Acetylpenicillamine
FASLG	S-Nitrosoglutathione
FASLG	sanguinarine
FASLG	SB 203580
FASLG	Selenium
FASLG	selenomethylselenocysteine
FASLG	shogaol
FASLG	Silver Compounds
FASLG	Sirolimus
FASLG	sodium arsenite
FASLG	Sodium Fluoride
FASLG	Sorafenib
FASLG	spermine nitric oxide complex
FASLG	steviol
FASLG	stevioside
FASLG	sulforaphane
FASLG	systhane
FASLG	Tacrolimus
FASLG	Tamoxifen
FASLG	Temozolomide
FASLG	Testosterone
FASLG	Tetrachlorodibenzodioxin
FASLG	Tetradecanoylphorbol Acetate
FASLG	Thalidomide
FASLG	Thymidine
FASLG	thymoglobulin
FASLG	tin protoporphyrin IX
FASLG	Titanocene Y
FASLG	Tretinoin
FASLG	Troglitazone
FASLG	U 0126
FASLG	Uridine
FASLG	usnic acid
FASLG	Vemurafenib
FASLG	Vinblastine
FASLG	Vincristine
FASLG	Vitamin K 1
FASLG	Vorinostat
FASLG	VS-5584
FASLG	Wortmannin
FASLG	Y 27632
FASLG	Zidovudine
FASLG	Zinc
FASLG	zinc protoporphyrin
FASLG	ziyuglycoside II
FASLG	Zoledronic Acid
PLA2G4A	1-(5-Isoquinolinesulfonyl)-2-Methylpiperazine
PLA2G4A	2-(2-amino-3-methoxyphenyl)-4H-1-benzopyran-4-one
PLA2G4A	2-aminoethoxydiphenyl borate
PLA2G4A	2,2',4,4',5-brominated diphenyl ether
PLA2G4A	2,5,2',5'-tetrachlorobiphenyl
PLA2G4A	3,4,5,3',4'-pentachlorobiphenyl
PLA2G4A	4-((3-bromophenyl)amino)-6,7-dimethoxyquinazoline
PLA2G4A	4-(4-fluorophenyl)-2-(4-hydroxyphenyl)-5-(4-pyridyl)imidazole
PLA2G4A	4-(5-benzo(1,3)dioxol-5-yl-4-pyridin-2-yl-1H-imidazol-2-yl)benzamide
PLA2G4A	Acetaminophen
PLA2G4A	Aflatoxin B1
PLA2G4A	afuresertib
PLA2G4A	Air Pollutants
PLA2G4A	aluminum sulfate
PLA2G4A	Arachidonic Acid
PLA2G4A	arachidonyltrifluoromethane
PLA2G4A	arsenite
PLA2G4A	Beclomethasone
PLA2G4A	belinostat
PLA2G4A	Benzene
PLA2G4A	Benzo(a)pyrene
PLA2G4A	benzo(b)fluoranthene
PLA2G4A	bisphenol A
PLA2G4A	Budesonide
PLA2G4A	cadmium sulfate
PLA2G4A	candoxin
PLA2G4A	Capsaicin
PLA2G4A	Carbamazepine
PLA2G4A	Chelating Agents
PLA2G4A	Cisplatin
PLA2G4A	Coal
PLA2G4A	cobaltous chloride
PLA2G4A	Copper
PLA2G4A	Cyclosporine
PLA2G4A	Dexamethasone
PLA2G4A	Dinoprostone
PLA2G4A	Diphenhydramine
PLA2G4A	Disinfectants
PLA2G4A	dorsomorphin
PLA2G4A	Doxorubicin
PLA2G4A	EGTA acetoxymethyl ester
PLA2G4A	entinostat
PLA2G4A	Estradiol
PLA2G4A	Fluorouracil
PLA2G4A	Flurbiprofen
PLA2G4A	Fluticasone
PLA2G4A	Genistein
PLA2G4A	glucosamine 6-O-sulfate
PLA2G4A	Histamine
PLA2G4A	jinfukang
PLA2G4A	lead chloride
PLA2G4A	lead nitrate
PLA2G4A	Leukotriene B4
PLA2G4A	licochalcone B
PLA2G4A	Lipopolysaccharides
PLA2G4A	Melitten
PLA2G4A	mercuric bromide
PLA2G4A	methyl arachidonylfluorophosphonate
PLA2G4A	Methyl Methanesulfonate
PLA2G4A	Methylprednisolone
PLA2G4A	methylselenic acid
PLA2G4A	MK-886
PLA2G4A	N-(2-(4-bromocinnamylamino)ethyl)-5-isoquinolinesulfonamide
PLA2G4A	N-Formylmethionine Leucyl-Phenylalanine
PLA2G4A	Nifedipine
PLA2G4A	NSC668394
PLA2G4A	Omeprazole
PLA2G4A	Oxygen
PLA2G4A	p-Chloromercuribenzoic Acid
PLA2G4A	Panobinostat
PLA2G4A	Particulate Matter
PLA2G4A	Phenylmercuric Acetate
PLA2G4A	Plant Extracts
PLA2G4A	Prednisolone
PLA2G4A	Progesterone
PLA2G4A	Resveratrol
PLA2G4A	Ribonucleotides
PLA2G4A	RTKI cpd
PLA2G4A	S-1,2-dichlorovinyl-N-acetylcysteine
PLA2G4A	SB 203580
PLA2G4A	Silicon Dioxide
PLA2G4A	Smoke
PLA2G4A	sodium arsenite
PLA2G4A	Sodium Chloride
PLA2G4A	Sodium Dodecyl Sulfate
PLA2G4A	Tamoxifen
PLA2G4A	Temozolomide
PLA2G4A	tert-Butylhydroperoxide
PLA2G4A	Tetrachlorodibenzodioxin
PLA2G4A	Tobacco Smoke Pollution
PLA2G4A	Tretinoin
PLA2G4A	Triamcinolone Acetonide
PLA2G4A	trichostatin A
PLA2G4A	Troglitazone
PLA2G4A	Valproic Acid
PLA2G4A	Vorinostat
PLA2G4A	Zymosan
STAT4	4-(5-benzo(1,3)dioxol-5-yl-4-pyridin-2-yl-1H-imidazol-2-yl)benzamide
STAT4	4-aminophenylarsenoxide
STAT4	Acetaminophen
STAT4	Air Pollutants
STAT4	Allergens
STAT4	Antimycin A
STAT4	aristolochic acid I
STAT4	Arsenic
STAT4	Arsenic Trioxide
STAT4	Asbestos, Crocidolite
STAT4	Asbestos, Serpentine
STAT4	azoxystrobin
STAT4	Benzene
STAT4	Benzo(a)pyrene
STAT4	Cisplatin
STAT4	Curcumin
STAT4	Cyclosporine
STAT4	deguelin
STAT4	Diclofenac
STAT4	Dinitrochlorobenzene
STAT4	dorsomorphin
STAT4	Doxorubicin
STAT4	Dronabinol
STAT4	Estradiol
STAT4	Eugenol
STAT4	jinfukang
STAT4	leptomycin B
STAT4	Lipopolysaccharides
STAT4	Methotrexate
STAT4	Methylprednisolone
STAT4	Nickel
STAT4	nickel sulfate
STAT4	Particulate Matter
STAT4	perfluorooctanoic acid
STAT4	Phenytoin
STAT4	picoxystrobin
STAT4	Piroxicam
STAT4	Prednisolone
STAT4	propionaldehyde
STAT4	pyrachlostrobin
STAT4	Rotenone
STAT4	S-(1,2-dichlorovinyl)cysteine
STAT4	Silicon Dioxide
STAT4	sodium arsenite
STAT4	Sodium Selenite
STAT4	Sunitinib
STAT4	Tobacco Smoke Pollution
STAT4	trichostatin A
STAT4	Valproic Acid
STAT4	Vehicle Emissions
STAT4	Zinc
TLR3	(+)-JQ1 compound
TLR3	1-aminopyrene
TLR3	1-Methyl-3-isobutylxanthine
TLR3	1-nitropyrene
TLR3	2',5'-oligoadenylate
TLR3	2-anisidine
TLR3	4-(5-benzo(1,3)dioxol-5-yl-4-pyridin-2-yl-1H-imidazol-2-yl)benzamide
TLR3	6-hydroxy-5-((p- sulfophenyl)azo)-2-naphthalenesulfonic acid disodium salt
TLR3	6,2',4'-trimethoxyflavone
TLR3	7-bromoindirubin-3'-oxime
TLR3	abrine
TLR3	Acetaminophen
TLR3	Aflatoxin B1
TLR3	Air Pollutants
TLR3	Aripiprazole
TLR3	Arsenic Trioxide
TLR3	Asbestos, Serpentine
TLR3	Aspirin
TLR3	Benzene
TLR3	bis(4-hydroxyphenyl)sulfone
TLR3	bisdemethoxycurcumin
TLR3	bisphenol A
TLR3	bisphenol F
TLR3	cadmium selenide
TLR3	Calcitriol
TLR3	Chenodeoxycholic Acid
TLR3	Chloroquine
TLR3	chromium hexavalent ion
TLR3	Cisplatin
TLR3	Cyclosporine
TLR3	Deoxycholic Acid
TLR3	Dexamethasone
TLR3	dorsomorphin
TLR3	Doxorubicin
TLR3	Dust
TLR3	epigallocatechin gallate
TLR3	Estradiol
TLR3	Ethanol
TLR3	Fluorouracil
TLR3	Folic Acid
TLR3	Fullerenes
TLR3	Glycochenodeoxycholic Acid
TLR3	Glycocholic Acid
TLR3	Glycodeoxycholic Acid
TLR3	Gold Compounds
TLR3	Gold Sodium Thiosulfate
TLR3	hydroquinone
TLR3	Indirubin E804
TLR3	Indomethacin
TLR3	jinfukang
TLR3	Lipopolysaccharides
TLR3	Magnetite Nanoparticles
TLR3	Metformin
TLR3	Methotrexate
TLR3	monomethylarsonous acid
TLR3	Nanotubes, Carbon
TLR3	nickel sulfate
TLR3	NVP-BKM120
TLR3	Ozone
TLR3	Paclitaxel
TLR3	Particulate Matter
TLR3	perfluoro-n-nonanoic acid
TLR3	perfluorooctanoic acid
TLR3	Phenylmercuric Acetate
TLR3	Poly I-C
TLR3	potassium chromate(VI)
TLR3	pyrene
TLR3	Quinacrine
TLR3	ruxolitinib
TLR3	S-(1,2-dichlorovinyl)cysteine
TLR3	Silicon Dioxide
TLR3	Silver
TLR3	Silver Compounds
TLR3	sodium arsenite
TLR3	sotorasib
TLR3	Streptozocin
TLR3	Tartrazine
TLR3	Testosterone
TLR3	testosterone enanthate
TLR3	titanium dioxide
TLR3	Tobacco Smoke Pollution
TLR3	trametinib
TLR3	Tretinoin
TLR3	Triclosan
TLR3	tris(2-butoxyethyl) phosphate
TLR3	Valproic Acid
TLR3	Vehicle Emissions
TLR3	Zearalenone
TLR3	zinc sulfide
TRAF5	(+)-JQ1 compound
TRAF5	1-Methyl-4-phenylpyridinium
TRAF5	2-anisidine
TRAF5	7,8-Dihydro-7,8-dihydroxybenzo(a)pyrene 9,10-oxide
TRAF5	abrine
TRAF5	Acetaminophen
TRAF5	Acrylamide
TRAF5	Aflatoxin B1
TRAF5	aflatoxin B2
TRAF5	aristolochic acid I
TRAF5	Arsenic
TRAF5	Arsenic Trioxide
TRAF5	Benzo(a)pyrene
TRAF5	bisphenol A
TRAF5	CGP 52608
TRAF5	Copper
TRAF5	cupric chloride
TRAF5	epigallocatechin gallate
TRAF5	Estradiol
TRAF5	Ethanol
TRAF5	Fluorides
TRAF5	Folic Acid
TRAF5	Gallic Acid
TRAF5	glycidamide
TRAF5	Menthol
TRAF5	Methyl Methanesulfonate
TRAF5	NSC 689534
TRAF5	Paclitaxel
TRAF5	potassium chromate(VI)
TRAF5	Raloxifene Hydrochloride
TRAF5	Sarin
TRAF5	Silver Compounds
TRAF5	tamibarotene
TRAF5	Tamoxifen
TRAF5	Thimerosal
TRAF5	Tobacco Smoke Pollution
TRAF5	Tretinoin
TRAF5	Valproic Acid
